# Supplementary material for: Stroke-Like Episodes and Cerebellar Syndrome in Phosphomannomutase Deficiency (PMM2-CDG): Evidence for Hypoglycosylation-Driven Channelopathy
Source: Int J Mol Sci. 2018 Feb 22;19(2):619. doi: 10.3390/ijms19020619 (PMC5855841; doi:10.3390/ijms19020619)
Supplement: Supplementary file 1 [file ijms-19-00619-s001.zip]

Archive with 4 entries (3 files):
- supplementary-proof/
- supplementary-proof/supplementary.docx
- supplementary-proof/Video 1.mp4
- supplementary-proof/Video 2.mp4
